# Supplementary material for: Higher Incidence of Diabetes in Cancer Patients Compared to Cancer-Free Population Controls: A Systematic Review and Meta-Analysis
Source: Cancers (Basel). 2022 Apr 2;14(7):1808. doi: 10.3390/cancers14071808 (PMC8997959; doi:10.3390/cancers14071808)
Supplement: Supplementary file 1 [file cancers-14-01808-s001.zip]

Archive with 1 entries (1 files):
- cancers-1634413-supplementary.pdf
